# Supplementary material for: Epidemiological Survey on Water, Sanitation, and Hygiene (WaSH) in Uganda’s Karamoja Sub-Region, Using a KAP Questionnaire Within a One Health Framework
Source: Epidemiologia (Basel). 2026 Apr 7;7(2):52. doi: 10.3390/epidemiologia7020052 (PMC13115495; doi:10.3390/epidemiologia7020052)
Supplement: Supplementary file 1 [file epidemiologia-07-00052-s001.zip]

Archive with 1 entries (1 files):
- epidemiologia-4037240-supplementary.pdf
